# Supplementary material for: Parasite infection and host personality: Glugea-infected three-spined sticklebacks are more social
Source: Behav Ecol Sociobiol. 2018 Oct 6;72(11):173. doi: 10.1007/s00265-018-2586-3 (PMC6182751; doi:10.1007/s00265-018-2586-3)
Supplement: Supplementary file 1 — (XLSX 22 kb) [file 265_2018_2586_MOESM1_ESM.xlsx]

## Sheet: Explanation of headings
Data file for the study 'Parasite infection and host personality: Glugea infected three-spined sticklebacks are more social' by Irina Petkova, Robin Abbey-Lee and Hanne Løvlie
Journal: Behavioral Ecology and Sociobiology
Corresponding author e-mail: hanne.lovlie@liu.se
Affiliation: Department of Physics, Chemistry and Biology, IFM Biology, Linkӧping University, SE-581 83 Linköping, Sweden.
Column headings	Explanation of heading
General information
Fish ID	Fish ID
Tank ID	Residential aquaria ID (Tank 1-18)
Population	Fish population (1, 2 or 3)
Trial number	First (1), or second (2) time a fish was exposed to a behavioural assay is symbolised with either '_1' or '_2' at the end of a behavioural variable
Behavioural variables
Latency to first move	Latency to first move in a novel arena (in seconds)
Activity	Total instances of swimming in a novel arena, for each 20 second observation point, for 15min of observation
Latency to UPPER squares	Latency to explore all upper squares in a novel arena (in seconds)
Latency to ALL squares	Latency to explore all squares in a novel arena (in seconds)
Latency to approach mirror	Latency to first approach and be within one body lenght of the mirror (in seconds)
Total time near mirror	Total time spent within one body length of the mirror (in seconds)
Total attacks at mirror	Total number of attacks directed at the mirror-image
Parasite and size variables
Infection status	Indicates presence/absence of Glugea infection (0 = infection absent; 1 = infection present)
Parasite weight	Parasite weight (in grams)
Parasite load	Parasite load (parasite weight/fish body weight)
Fish weight	Fish weight (in grams)
Fish length	Fish length (in cm)

## Sheet: Petkova_et_al_Data
Fish ID	Tank ID	Population	Trial number	Latency to first move	Activity	Latency to UPPER squares	Latency to ALL squares	Latency to approach mirror	Total time near mirror	Total attacks at mirror	Infection status	Parasite Weight	Parasite Load	Fish length	Fish weight
1_2	1	1	1	18	23	5	900	93	585	41	0	0	0	.	.
1_2	1	1	2	9	22	0	900	6	491	46	0
1_4	1	1	1	11	30	49	90	0	342	46	0	0	0	.	.
1_4	1	1	2	5	30	68	301	22	512	77	0
1_5	1	1	1	31	34	61	183	19	535	44	0	0	0	.	.
1_5	1	1	2	34	33	10	175	22	595	54	0
5_1	5	1	1	0	25	2	583	2	415	25	0	0	0	.	.
5_1	5	1	2	10	34	87	188	34	600	63	0
5_2	5	1	1	1	26	12	843	37	270	12	0	0	0	.	.
5_2	5	1	2	4	24	0	479	132	524	53	0
5_3	5	1	1	17	37	238	660	10	400	29	0	0	0	.	.
5_3	5	1	2	5	32	161	267	27	330	40	0
5_4	5	1	1	0	30	74	100	29	490	82	0	0	0	.	.
5_4	5	1	2	12	25	12	900	67	530	77	0
7_1	7	1	1	3	18	55	900	62	369	38	0	0	0	.	.
7_1	7	1	2	11	21	120	900	86	576	66	0
7_2	7	1	1	6	26	208	900	75	382	16	0	0	0	.	.
7_2	7	1	2	10	24	92	624	30	600	52	0
7_4	7	1	1	197	21	0	900	141	600	94	0	0	0	.	.
7_4	7	1	2	6	22	75	900	218	99	1	0
7_5	7	1	1	60	11	0	900	91	593	33	0	0	0	.	.
7_5	7	1	2	15	22	9	900	24	596	28	0
9_1	9	1	1	8	20	1	842	8	513	40	0	0	0	.	.
9_1	9	1	2	0	26	130	292	15	600	33	0
9_3	9	1	1	16	28	28	900	27	475	41	0	0	0	.	.
9_3	9	1	2	6	21	3	900	24	414	32	0
9_4	9	1	1	15	26	0	457	51	559	40	0	0	0	.	.
9_4	9	1	2	6	14	0	220	57	570	58	0
9_5	9	1	1	9	21	0	300	24	504	27	0	0	0	.	.
9_5	9	1	2	16	24	0	490	24	463	34	0
9_6	9	1	1	97	32	0	900	10	574	12	0	0	0	.	.
9_6	9	1	2	2	29	0	900	22	583	63	0
10_1	10	1	1	20	24	95	684	175	565	42	0	0	0	.	.
10_1	10	1	2	15	22	135	900	64	419	30	0
10_2	10	1	1	18	28	108	480	118	586	60	0	0	0	.	.
10_2	10	1	2	6	21	116	900	57	523	38	0
10_3	10	1	1	5	35	164	347	53	600	42	0	0	0	.	.
10_3	10	1	2	6	24	109	737	15	553	35	0
10_4	10	1	1	72	13	360	900	301	500	35	0	0	0	.	.
10_4	10	1	2	0	23	84	731	370	600	64	0
10_5	10	1	1	15	20	15	250	13	75	4	0	0	0	.	.
10_5	10	1	2	14	24	82	218	12	515	73	0
18_5	18	1	1	13	38	1	900	20	420	31	0	0	0	.	.
18_5	18	1	2	5	24	0	900	215	228	17	0
2_1	2	2	1	28	23	48	498	19	523	37	1	0.0267	0.00834375	3.2	0.2
2_1	2	2	2	28	24	21	283	0	475	13	1
2_2	2	2	1	147	5	0	885	3	554	8	0	0	0	3.2	0.26
2_2	2	2	2	30	0	900	900	600	0	0	0
2_3	2	2	1	1	23	0	210	37	543	75	0	0	0	3.5	0.397
2_3	2	2	2	7	17	0	865	162	451	55	0
2_4	2	2	1	20	13	0	900	0	600	26	1	0.0371	0.0123667	3	0.287
2_4	2	2	2	2	19	16	626	4	600	17	1
3_1	3	2	1	6	23	30	303	2	335	21	1	0.042	0.0127273	3.3	0.367
3_1	3	2	2	14	18	58	511	17	558	39	1
3_3	3	2	1	43	13	241	900	66	130	68	0	0	0	3.6	0.424
3_3	3	2	2	138	17	78	694	195	595	63	0
3_4	3	2	1	15	22	8	565	63	344	69	0	0	0	3.3	0.376
3_4	3	2	2	72	17	13	383	55	510	63	0
4_1	4	2	1	75	15	381	900	38	494	50	1	0.01	0.003125	3.2	0.362
4_1	4	2	2	19	21	53	900	107	600	46	1
4_2	4	2	1	103	11	98	900	0	554	29	0	0	0	3.5	0.372
4_2	4	2	2	349	5	67	900	1	564	48	0
4_3	4	2	1	27	15	900	320	299	600	318	0	0	0	3.4	0.348
4_3	4	2	2	1104	8	18	900	341	564	30	0
6_1	6	2	1	23	21	118	900	0	600	22	1	0.001	0.000285714	3.5	0.407
6_1	6	2	2	14	14	516	821	0	488	34	1
6_2	6	2	1	12	17	5	375	2	535	25	1	0.07	0.0212121	3.3	0.39
6_2	6	2	2	148	20	48	501	3	600	59	1
6_3	6	2	1	6	16	127	900	4	207	5	0	0	0	3.6	0.398
6_3	6	2	2	68	19	1	313	30	120	8	0
6_4	6	2	1	14	18	383	518	0	551	34	0	0	0	3.4	0.322
6_4	6	2	2	9	18	2	900	68	540	43	0
8_1	8	2	1	1	18	0	345	94	553	118	1	0.008	0.00296296	2.7	0.214
8_1	8	2	2	2	20	1	900	55	277	16	1
8_2	8	2	1	45	18	105	290	74	565	78	0	0	0	3.8	0.5
8_2	8	2	2	58	13	578	900	108	531	39	0
8_3	8	2	1	28	17	219	468	0	476	18	0	0	0	2.9	0.279
8_3	8	2	2	16	16	350	900	72	346	30	0
11_2	11	2	1	7	17	2	900	99	185	100	0	0	0	4.6	0.703
11_2	11	2	2	1	18	0	900	6	306	18	0
11_3	11	2	1	4	22	93	264	1	392	13	0	0	0	3	0.264
11_3	11	2	2	4	23	119	257	95	140	17	0
11_4	11	2	1	1	14	2	250	111	388	112	1	0.023	0.00741935	3.1	0.218
11_4	11	2	2	7	13	0	684	234	568	18	1
12_1	12	3	1	12	22	0	215	28	600	81	0	0	0	3.2	0.18
12_1	12	3	2	11	20	117	208	4	534	57	0
12_2	12	3	1	8	22	71	265	5	600	35	1	0.0054	0.00207692	2.6	0.148
12_2	12	3	2	2	24	13	225	14	590	47	1
12_3	12	3	1	15	17	4	147	1	600	65	1	0.011	0.0034375	3.2	0.326
12_3	12	3	2	5	19	168	594	1	600	61	1
12_4	12	3	1	9	17	3	302	2	600	43	0	0	0	3.9	0.457
12_4	12	3	2	84	20	204	893	39	575	45	0
13_1	13	3	1	0	21	4	238	38	472	12	1	0.011	0.00323529	3.4	0.443
13_1	13	3	2	7	18	10	900	214	565	19	1
13_2	13	3	1	50	12	261	610	2	450	20	0	0	0	3.7	0.452
13_2	13	3	2	80	8	8	900	78	600	56	0
13_3	13	3	1	8	17	0	741	336	600	39	1	0.008	0.00258065	3.1	0.345
13_3	13	3	2	38	16	85	900	17	575	42	1
14_1	14	3	1	11	20	0	768	257	495	74	0	0	0	3.3	0.24
14_1	14	3	2	2	19	9	885	46	483	43	0
14_3	14	3	1	12	17	4	584	0	213	8	0	0	0	3.9	0.61
14_3	14	3	2	12	16	38	626	3	206	16	0
14_4	14	3	1	9	17	106	377	18	530	54	1	0.001	0.00025	4	0.662
14_4	14	3	2	18	16	137	838	105	532	56	1
15_1	15	3	1	27	11	33	185	177	195	9	0	0	0	4	0.602
15_1	15	3	2	17	18	0	709	34	241	17	0
15_3	15	3	1	38	22	14	780	12	315	32	0	0	0	2.9	0.15
15_3	15	3	2	4	12	0	391	4	407	26	0
16_1	16	3	1	21	20	0	605	8	600	63	1	0.004	0.00129032	3.1	0.223
16_1	16	3	2	12	15	159	286	4	596	75	1
16_2	16	3	1	19	16	900	353	99	596	32	1	0.02	0.00769231	2.6	0.242
16_2	16	3	2	14	23	171	501	94	588	50	1
16_3	16	3	1	40	19	0	900	0	600	41	0	0	0	3.5	0.289
16_3	16	3	2	10	13	5	799	68	600	51	0
16_4	16	3	1	28	25	15	357	88	456	21	0	0	0	2.6	0.208
16_4	16	3	2	10	18	130	325	20	542	45	0
17_1	17	3	1	128	21	24	507	9	589	53	0	0	0	3	0.231
17_1	17	3	2	4	20	0	900	273	515	59	0
17_2	17	3	1	29	20	10	696	57	600	32	1	0.005	0.00147059	3.4	0.299
17_2	17	3	2	49	21	10	900	132	600	20	1
17_3	17	3	1	102	11	4	900	163	261	13	0	0	0	3.4	0.349
17_3	17	3	2	39	12	94	900	11	532	25	0
17_4	17	3	1	228	18	101	895	75	548	25	1	0.01	0.0030303	3.3	0.322
17_4	17	3	2	89	11	88	900	26	600	39	1
